# Supplementary material for: High-throughput phenotyping (HTP) identifies seedling root traits linked to variation in seed yield and nutrient capture in field-grown oilseed rape (Brassica napus L.)
Source: Ann Bot. 2016 Apr 6;118(4):655–65. doi: 10.1093/aob/mcw046 (PMC5055618; doi:10.1093/aob/mcw046)
Supplement: Supplementary Data [file supp_mcw046_aob-15631-s01.xlsx]

## Sheet: Supplementary-table_1
SUPPLEMENTARY TABLE 1. All root traits of Brassica napus grown in the HTP system, and yield, emergence vigour, root and shoot traits, in field experiments. Field data are means of 3 replicate plots. Emergence vigour, root and shoot traits are from 6-8 individual plants per plot.
Variety_number	CROP_TYPE	HTP_PRL	SD	HTP_TRL	SD	HTP_LRL	SD	HTP_MLRL	SD	HTP_LRN	SD	HTP_LRD	SD		Field_plot_yield_t/ha_Bingham_12-13	Field_plot_yield_t/ha_Deeping_12-13	Field_plot_yield_t/ha_Bingham_13-14	Field_plot_yield_t/ha_Deeping_13-14	Field_plot_yield_t/ha_Harlaxton_14-15	Field_plot_yield_t/ha_Deeping_14-15		Field_e_vigour_Bingham_12-13	Field_e_vigour_Bingham_13-14	Field_e_vigour_Deeping_13-14	Field_e_vigour_Harlaxton_14-15	Field_e_vigour_Deeping_14-15		Field_PRL_Bingham_12-13	SD	Field_PRL_Deeping_12-13	SD	Field_PRL_Bingham_13-14	SD	Field_PRL_Deeping_13-14	SD		Field_PRMD_Bingham_12-13	SD		Field_PRBD_Bingham_12-13	SD	Field_PRBD_Deeping_12-13	SD	Field_PRBD_Bingham_13-14	SD	Field_PRBD_Deeping_13-14	SD		Field_SDW_Bingham_12-13
1	RH	17.19	6.433	54.12	31.37	36.93	26.24	1.703	0.862	20.26	10.23	1.159	0.4499		5.06895	4.48325	6.11693	5.45933	4.51186	3.81284		3	5	3	3	3		13.49	3.86291	14.59	2.697	15.74	3.206	11.93	3.67		0.1861	0.0617283		0.3649	0.0963117	0.3211	0.1068	0.4722	0.08171	0.2663	0.06001		0.5191
2	CONV	15.87	5.284	60.92	28.27	45.04	25.66	2.461	2.098	20.9	11.05	1.326	0.6684		5.55433	5	5.71429	5.78469	5.59294	3.76804		5	5	2	4	7		12.08	3.19814	13.05	2.489	15.42	3.938	14.45	3.796		0.2323	0.076351		0.4184	0.141389	0.3915	0.091	0.4258	0.07791	0.2855	0.09581		0.597
3	CONV	14.76	4.815	49.16	27.41	34.4	23.89	1.703	1.038	20.46	10.57	1.307	0.4635		5.2289	4.69856	6.45339	5.38756	5.91285	4.76854		5	6	3	6	5		14.7	5.3801	15.22	3.244	14.53	4.345	14.28	4.911		0.2095	0.0910622		0.4131	0.107827	0.3911	0.0936	0.5384	0.09209	0.3521	0.12548		0.6248
4	CONV	14.66	5.824	57.63	34.47	42.98	29.94	1.965	1.901	23.84	12.04	1.589	0.6253		5.262	4.72249	5.43298	5.12919	5.4385	4.88303		4	4	3	3	5		12.65	3.05518	13.37	3.478	13.22	4.278	13.22	3.466		0.2098	0.0889321		0.3847	0.0591092	0.2947	0.0539	0.4165	0.06442	0.3228	0.0743		0.516
5	CONV	14.93	6.462	58.46	35.61	43.53	30.71	1.778	1.007	24.2	13.1	1.549	0.5569		5.262	3.7177	6.43685	5.80861	5.88527	4.25087		3	6	1	3	4		11.31	3.404	13.16	3.014	14.34	3.805	13.39	4.931		0.2336	0.0795232		0.3936	0.0928274	0.3537	0.0863	0.4472	0.08094	0.26	0.07137		0.4553
6	CONV	14.08	4.368	55.9	29.02	41.82	26.53	1.978	1.259	21.36	9.18	1.491	0.4921		5.07446	4.70335	5.37231	5.19139	5.76944	4.71877		4	5	4	7	5		14.44	4.4741	13.6	5.071	17.7	2.583	13.17	4.979		0.2048	0.059929		0.3796	0.0532201	0.3383	0.0801	0.448	0.09956	0.3187	0.08525		0.5882
7	CONV	12.41	5.684	35.42	22.09	23.01	17.47	1.622	0.978	15.61	9.61	1.133	0.4731		5.04688	4.15311	6.12245	5.42105	5.74738	4.62419		3	6	2	4	3		12.66	2.69863	12.73	3.302	13.33	3.795	14.1	4.792		0.194	0.0428687		0.3857	0.0861543	0.2718	0.0685	0.4819	0.10875	0.3224	0.07179		0.4994
8	RH	17.39	5.955	52.59	27.57	35.2	23.47	1.614	1.141	22.06	11.05	1.234	0.481		5.52124	5.26794	6.20518	5.22488	5.76393	4.90791		6	6	4	6	4		15.18	3.01822	14.24	4.531	15.08	4.293	15.42	3.214		0.2585	0.0704915		0.485	0.106499	0.334	0.0766	0.5461	0.14205	0.4098	0.09106		0.8163
9	RH	17.18	5.288	63.83	34.21	46.65	30.28	2.032	1.137	23.83	13.64	1.318	0.5356		6.13348	5.70335	7.76613	5.22488	5.80805	5.09706		6	6	4	7	6		13.37	4.12069	12.94	2.89	18.14	3.978	13.57	3.908		0.2196	0.0728149		0.3904	0.0877929	0.3675	0.1052	0.5111	0.08567	0.2975	0.06037		0.6939
10	CONV	16.13	5.244	56.82	28.13	40.69	24.01	1.689	0.706	23.62	10.43	1.413	0.4511		5.10756	4.4689	5.73635	5.35407	5.6481	4.445		5	5	3	5	4		13.22	3.93657	15.34	3.563	13.71	3.599	13.49	3.406		0.236	0.0588559		0.4382	0.106751	0.3356	0.096	0.4405	0.06032	0.3424	0.09178		0.7244
11	CONV	17.2	6.688	62.58	29.2	45.38	25.37	2.124	1.085	22.7	9.22	1.348	0.6069		5.35576	4.70813	5.91285	5.59809	5.7529	4.70383		5	5	3	5	5		13.39	3.33976	13.18	3.019	14.81	4.128	12.67	3.7		0.1952	0.0350448		0.4002	0.0925251	0.3679	0.1258	0.45	0.08905	0.3233	0.05259		0.6044
12	RH	15.63	8.298	57.22	42.83	41.59	36.86	2.088	1.283	19.79	13.97	1.063	0.6386		4.40154	4.84689	5.04137	5.62201	5.24545	4.42509		4	5	3	6	5		14.35	2.68803	12.8	2.594	16.95	4.554	12.22	4.081		0.2127	0.0344607		0.4421	0.0629885	0.325	0.0783	0.5129	0.1067	0.347	0.11763		0.7553
13	RH	15.23	5.261	45.66	25.56	30.43	21.77	1.866	1.789	16.73	8.7	1.051	0.4124		5.95146	5.7177	6.77882	5.61244	5.65913	4.28074		4	5	3	5	5		11.41	3.69377	13.77	3.353	15.45	4.258	11.72	4.918		0.2488	0.110414		0.4255	0.109711	0.3505	0.0696	0.4828	0.10022	0.3077	0.07989		0.5824
14	CONV	16.17	7.009	55.69	35.33	39.52	31	2.436	1.685	17	8.16	1.044	0.5317		5.0524	4.88995	5.68671	5.70335	5.81357	4.52464		4	5	2	3	6		13.61	4.85295	13.57	3.12	15.2	3.163	12.95	4.421		0.2262	0.0582187		0.4069	0.0908838	0.341	0.09	0.5094	0.11997	0.3149	0.07692		0.5553
15	CONV	15.53	4.985	48.74	30.05	33.2	28.1	2.421	3.055	15.3	7.53	0.965	0.3571		4.43464	4.50718	5.59846	5.77033	5.1572	4.14136		2	5	3	2	5		11.34	4.82169	14.28	3.646	13.44	3.373	11.92	3.831		0.1494	0.0503174		0.2836	0.0778411	0.3219	0.0929	0.3956	0.08347	0.306	0.07606		0.3006
16	RH	18.54	6.738	78.58	43.95	60.04	38.5	2.016	1.01	28.39	14.1	1.475	0.5378		5.21787	4.99043	6.32653	5.25359	5.60397	4.63415		5	6	4	6	5		15.2	5.35075	14.55	4.323	17.32	3.796	14.48	5.555		0.2498	0.0708389		0.4471	0.099434	0.4083	0.1205	0.4965	0.08041	0.2858	0.06008		0.7348
17	CONV	16.6	5.322	62.76	28.03	46.16	24.29	1.779	1.402	28.67	13.04	1.667	0.5161		4.90899	3.73684	5.41092	5.63158	4.33536	3.83275		4	5	2	2	4		14.04	5.07233	13.96	2.425	14.58	3.545	13.08	4.395		0.1662	0.0693344		0.3444	0.0834507	0.3571	0.0985	0.4271	0.08447	0.2821	0.1081		0.5
18	RH	17.3	8.213	70.07	40.35	52.77	33.49	2.448	1.51	21.5	11.1	1.205	0.3027				5.14065	6.10048	5.262	4.46989			3	1	5	4				12.3	4.518	10.05	3.953									0.2549	0.076	0.4288	0.08616
19	CONV	12.87	4.991	49.44	37.85	36.58	35.67	2.723	2.481	16.12	10.97	1.112	0.5137		3.97132	3.2488	5.28958	5.39713	5.04688	3.02638		3	4	2	2	4		12.76	4.79434	14.06	4.199	13.7	3.25	12.78	2.686		0.1846	0.056012		0.3234	0.088866	0.3071	0.1124	0.4653	0.06316	0.3789	0.09258		0.385
20	CONV	12.48	5.074	37.28	19.07	24.81	17.13	1.892	2.036	14.25	7.18	1.133	0.5142		4.74352	4.07656	5.44953	5.88995	5.14617	3.88751		2	5	2	2	4		10.68	2.79565	12.75	3.996	13.07	3.192	13.03	3.364		0.1581	0.0412782		0.3126	0.082665	0.3205	0.1057	0.4465	0.07006	0.2844	0.07232		0.3693
21	RH	15.29	6.562	57.97	29.66	42.68	25.7	3.176	2.742	17.09	9.74	1.067	0.3234		5.59846	5.26316	6.19415	5.24402	5.78047	4.76356		5	5	4	7	6		12.26	3.83247	14.41	3.667	14.2	4.047	15.59	4.47		0.2177	0.0582397		0.3902	0.0699184	0.4316	0.1563	0.5488	0.12653	0.3385	0.10126		0.638
22	RH														5.76944	5.10526	6.43133	4.57416	5.94595	5.08711		6	5	3	4	6		15.71	2.88524	14.07	3.332	13.51	3.595	11.69	3.071		0.1856	0.10161		0.3716	0.109347	0.3243	0.0707	0.4889	0.12233	0.2682	0.07362		0.6113
23	CONV	13.22	6.482	43.41	30.45	30.19	26.54	2.072	3.217	16.4	9.8	1.174	0.365		4.13127	3.72249	4.87038	6.08612	5.34473	3.79293		3	5	3	4	4		12.39	4.52041	12.49	3.879	15.32	3.834	13.05	3.488		0.2028	0.0510718		0.3685	0.0655764	0.3765	0.1026	0.4624	0.0525	0.3049	0.06301		0.55
24	CONV	15.4	4.736	56.61	37.25	41.21	34.7	2.209	1.508	19.29	9.02	1.199	0.3611		5.38334	4.53589	5.12962	6.32536	5.06343	4.29069		2	5	3	5	3		11.73	3.43831	11.11	3.301	13.3	3.578	14.51	2.765		0.1495	0.0747141		0.2854	0.0946481	0.2674	0.0681	0.4363	0.07365	0.3397	0.05723		0.27
25	RH	16.25	6.717	58.66	31.47	42.41	25.85	1.76	0.987	23.63	11.45	1.41	0.4506		5.08549	4.55024	5.66464	5.72727	5.69222	4.71379		4	5	4	6	6		15.22	4.00563	12.5	3.39	16.8	2.427	13.19	4.002		0.1401	0.0683541		0.3241	0.140444	0.3304	0.0816	0.5035	0.07858	0.3813	0.11831		0.4984
26	CONV	14.69	5.67	42.94	22.79	28.25	18.29	2.294	3.32	15.76	8.88	0.992	0.423		5.23993	4.2201	5.41644	6.27751	4.96966	4.24589		3	6	2	2	4		13.86	4.87878	11.94	2.362	14.56	3.406	13.46	4.622		0.1596	0.0575609		0.3568	0.103646	0.2738	0.0685	0.4494	0.08577	0.2988	0.08447		0.4296
27	CONV	14.13	3.812	52.37	25.85	38.23	23.74	1.761	0.908	21.05	7.64	1.487	0.3939		4.74352	4.37799	5.91285	5.74641	5.56536	4.17123		5	5	3	5	4		14.38	4.43129	14.35	3.336	15.89	3.135	13.93	3.345		0.2097	0.0653623		0.4013	0.114723	0.3517	0.0801	0.497	0.13642	0.384	0.08101		0.4865
28	CONV	14.13	6.051	42.68	28.65	28.56	23.58	1.514	1.019	19.52	14.74	1.223	0.6157		5.5102	5.72249	4.68836	5.34928	4.98069	4.29069		6	3	2	2	5		15.29	4.40197	15.14	4.057	14.75	2.842	12.36	4.215		0.2269	0.0681019		0.4364	0.0671928	0.3678	0.092	0.382	0.07984	0.3169	0.06572		0.694
29	FODDER	17.25	5.668	63.99	30.44	46.74	26.42	2.048	2.056	25.11	11.26	1.434	0.4991					6.07177	3.7176	2.43405		4	6	3	4	2		13.77	5.77332	15.12	3.56	13.82	3.237	11.98	3.75		0.2334	0.0547801		0.4507	0.078239	0.3995	0.1465	0.4729	0.07687	0.2871	0.046		0.857
30	CONV	12.26	4.694	42.59	36.19	30.32	32.82	1.678	1.492	15.27	6.75	1.312	0.6661		4.47325	3.76077	5.53778	5.77033	4.47876	3.74813		1	4	1	1	4		12.37	3.18915	15.16	3.802	13.83	3.282	11.56	4.448		0.102	0.0384149		0.2197	0.05685	0.3206	0.09233	0.3867	0.09718	0.2514	0.07595		0.2027
31	CONV	10.95	3.952	34.37	21.5	23.42	19.09	1.924	1.891	13.65	7.31	1.261	0.643		4.80971	4.23923	5.69222	5.59809	5.07446	3.74316		2	5	2	1	4		13.09	3.64709	13.53	3.023	13.27	3.17	11.73	3.154		0.1636	0.0387375		0.3207	0.0565908	0.3528	0.0779	0.4937	0.0784	0.2394	0.04816		0.388
32	CONV	13.74	3.851	37.42	19.32	23.68	17.36	1.294	0.728	16.42	6.21	1.229	0.4769		4.50083	4.25359	5.47159	4.56938	4.89244	3.8676		2	5	2	4	5		11.87	3.24884	12.68	3.981	15.44	3.764	13.69	3.445		0.1779	0.0654569		0.332	0.0910816	0.2952	0.0875	0.4871	0.10896	0.3298	0.07318		0.4327
Abbreviations and units:
HTP = high throughput phenotpying system
SD = standard deviation
PRL = primary root length (cm plant-1)
TRL = total root length (cm plant-1)
LRL = lateral root length (cm plant-1)
MLRL = mean lateral root length (cm)
LRN = lateral root number (plant-1)
LRD = lateral root density (cm-1)
PRBD = primary root base diameter (cm)
PRMD = primary root mean diameter (cm)
SDW = shoot dry weight (g plant-1) at 6-8 leaf stage
RDW = root dry weight (g plant-1) at 6-8 leaf stage
S/R = shoot/root ratio at 6-8 leaf stage
e_vigour = emergence vigour (on a scale of 1-8), 5 weeks post drilling
[truncated: 31 more columns]

## Sheet: Supplementary-table_2
SUPPLEMENTARY TABLE 2. Leaf mineral concentration of Brassica napus grown in the field at Bingham (2013-14). Data are means of 3 replicate plots, with four plants pooled per plot.
Variety_number	Ca_mg/kg	SD	K_mg/kg	SD	Mg_mg/kg	SD	Na_mg/kg	SD	P_mg/kg	SD	S_mg/kg	SD	Fe_mg/kg	SD	Mean_Se_mg/kg	SD	Mean_Zn_mg/kg	SD	Mean_Ag_mg/kg	SD	Mean_Al_mg/kg	SD	Mean_As_mg/kg	SD	Mean_B_mg/kg	SD	Mean_Ba_mg/kg	SD	Mean_Cd_mg/kg	SD	Mean_mg/kg	SD	Mean_Cr_mg/kg	SD	Mean_Cs_mg/kg	SD	Mean_Cu_mg/kg	SD	Mean_Mn_mg/kg	SD	Mean_Mo_mg/kg	SD	Mean_Ni_mg/kg	SD	Mean_Pb_mg/kg	SD	Mean_Rb_mg/kg	SD	Mean_Sr_mg/kg
1	70370	18.743	15080	0.752	8741	0.906	11.7	0.2229	4072	0.4979	22200	1.892	200.1	20.73	0.11596	0.04384	34.95	4.273	-0.02169	0.005135	54.21	16.77	0.06292	0.00437	0.02091	0.05838	66.65	5.26	0.4385	0.0203	0.1502	0.02837	2.157	0.6274	0.0306	0.013165	4.911	0.518	128.8	0.95	5.34	0.964	1.052	0.1683	0.819	0.1253	5.876	1.329	122.1
2	69760	11.108	18620	0.802	7763	0.829	-203.7	0.322	3793	0.4374	18150	3.635	178.6	43.51	0.08503	0.05363	44.89	19.329	-0.03144	0.00437	46.48	17.81	0.05662	0.00511	0.01201	0.02015	61.19	8.3	0.4025	0.05745	0.1368	0.03729	2.624	1.1721	0.02514	0.007043	4.674	0.9942	121.8	16.61	3.534	1.21	1.177	0.182	1.5584	1.6365	6.172	0.268	109
3	67090	3.353	26630	5.255	8019	2.616	-3592.2	6.497	4633	0.4406	18900	2.552	222.9	11.89	0.06663	0.02011	52.48	4.536	-0.02694	0.008056	49.04	7.71	0.0542	0.01567	0.00299	0.03948	52.35	9.75	0.4832	0.03822	0.1843	0.02008	2.009	0.6217	0.02778	0.005993	5.047	0.0904	130.2	7.65	5.145	0.428	1.011	0.2966	0.8021	0.1823	7.32	1.029	93
4	79840	17.741	11910	1.404	8045	0.527	-450.4	0.2307	3057	0.5052	24770	3.423	158.8	28.92	0.09161	0.03373	42.22	21.707	-0.03211	0.00296	47.72	9.02	0.05963	0.00191	-0.03729	0.01961	60.96	18.38	0.4183	0.06074	0.1745	0.01557	2.572	0.6516	0.02675	0.010478	4.368	0.6576	89.5	9.89	4.123	2.239	1.043	0.1816	0.8155	0.4025	5.091	1.298	116.2
5	90810	6.162	16190	2.255	8429	1.08	59.1	0.25	4452	0.5696	17080	0.913	261.2	38.62	0.09393	0.02584	56.61	13.213	-0.03512	0.005986	97.92	77.13	0.07808	0.02688	-0.00602	0.0705	82.37	38.37	0.5428	0.04255	0.1956	0.03792	2.527	0.8074	0.03374	0.004517	5.064	0.1636	167.7	34.54	6.741	1.367	1.405	0.9401	0.9282	0.1205	5.685	0.954	125.5
6	71210	4.452	17610	1.983	10740	2.063	-257.3	0.4844	3927	0.4051	21150	5.252	174.6	38.73	0.10464	0.10076	48.3	21.922	-0.034	0.00577	52.79	15.54	0.07182	0.01514	-0.0328	0.03394	60.95	16.29	0.4378	0.09676	0.1505	0.0148	3.027	1.3616	0.02362	0.00401	5.097	0.9245	119.9	8.29	3.886	0.807	1.253	0.5194	0.645	0.1148	5.078	0.336	111.7
7	74600	5.672	13550	2.248	8045	0.962	-877.2	1.2673	3263	0.1742	18810	6.184	162.9	17.33	0.07344	0.0052	40.31	3.555	-0.02764	0.016282	36.38	4.37	0.04525	0.01042	0.00271	0.03503	68.08	18.66	0.4758	0.07179	0.1552	0.03725	3.059	1.414	0.01981	0.008883	4.991	1.1123	122	35.96	4.497	0.563	1.097	0.4311	0.7619	0.5789	4.123	1.271	112.1
8	60480	10.507	15040	6.227	8815	0.543	-8.5	0.2406	3242	0.7903	20230	3.356	158.9	26.73	0.06433	0.02877	35.77	6.809	-0.02946	0.009366	41.83	18.07	0.06567	0.00182	-0.02552	0.02617	42.6	3.57	0.3615	0.03514	0.1525	0.00865	2.525	1.1921	0.02153	0.009111	4.561	0.8983	94.4	37.88	4.255	1.337	1.299	0.5833	0.8988	0.8191	4.825	2.309	85.6
9	69340	9.282	16760	2.788	8573	1.296	-35.3	0.2364	3653	0.6198	17280	2.756	203	24.95	0.05051	0.00557	37.07	3.239	-0.03879	0.004878	56.77	10.03	0.06008	0.01322	-0.01011	0.05394	56.51	24.52	0.3306	0.09598	0.1546	0.01074	3.068	0.6369	0.03638	0.009741	5.798	0.4183	99	44.69	4.897	2.417	1.292	0.0483	0.8209	0.116	6.176	1.643	95.6
10	62550	0.957	18670	5.492	8330	2.457	209.4	0.3971	3369	0.2119	15000	6.498	197.1	25.11	0.08085	0.01955	36.28	2.276	-0.02596	0.011706	48.9	19.44	0.08137	0.0143	-0.00793	0.00234	49.55	11.75	0.439	0.07372	0.1379	0.03583	2.239	1.104	0.02512	0.006454	4.04	0.8088	82.3	9.14	4.412	0.446	0.903	0.4363	0.7086	0.2042	6.142	3.527	86.8
11	70280	12.724	19410	0.625	7301	2.198	-26.4	0.2822	4681	1.1742	15340	1.269	173.6	35.79	0.12134	0.07837	39	6.638	-0.03113	0.011451	39.99	18.14	0.0663	0.01324	0.00774	0.01055	62.13	8.97	0.4397	0.0571	0.1305	0.02831	1.532	0.3904	0.01968	0.006507	4.719	0.449	120.5	42.35	5.322	1.502	0.656	0.1366	0.5378	0.2237	5.947	1.492	106.6
12	71860	8.766	19730	2.716	7773	2.21	-282.5	0.7769	3517	0.2789	16860	4.272	170.4	6.6	0.05865	0.03101	38.11	8.553	-0.02976	0.008265	53.21	4.98	0.07012	0.01255	-0.00986	0.01306	67.98	10.01	0.4412	0.10012	0.1392	0.01106	2.283	0.5851	0.02385	0.006433	5.046	0.4869	88.6	20.32	5.48	1.673	1.072	0.3337	0.8212	0.065	5.659	1.81	103
13	61650	11.208	19650	3.252	7562	2.774	-196.4	0.6133	3419	0.5811	15110	0.451	172.8	13.85	0.05562	0.00584	31.9	2.572	-0.03359	0.012495	37.81	12.12	0.0772	0.02691	-0.00121	0.01777	50.12	7.31	0.3559	0.02296	0.1553	0.03699	1.902	0.2981	0.03044	0.004052	4.537	0.1905	87	14.24	3.844	1.142	0.85	0.1407	0.5762	0.3535	6.63	0.61	88
14	62750	6.757	20020	3.327	8295	1.194	233	0.2372	3575	0.563	19140	2.138	191.6	20.14	0.05916	0.03422	38.55	7.091	-0.01468	0.030554	44.73	15.22	0.05674	0.02459	-0.00775	0.00838	54.25	18.1	0.4194	0.0845	0.1612	0.03754	2.289	0.9247	0.02857	0.006213	4.423	0.2023	132.4	23.4	3.089	0.67	1.133	0.6039	0.6523	0.16	6.499	1.481	96.5
15	62580	12.023	18300	1.37	7283	1.039	-433.9	0.3554	3614	0.3114	17510	2.02	155	57.57	0.0946	0.00888	31.72	6.082	-0.02425	0.011875	45.16	11.66	0.08873	0.01927	-0.01762	0.03565	73.75	11	0.4733	0.12018	0.1597	0.01667	2.077	1.0764	0.0232	0.002094	4.303	0.6827	113.4	28.27	6.593	2.691	0.878	0.327	0.6175	0.3374	5.213	0.95	112.3
16	69680	7.038	23340	3.68	7747	2.986	609.1	0.4821	3766	0.1298	20360	6.12	219.4	34.48	0.14764	0.02119	42.31	4.326	-0.02405	0.013933	68.77	16.49	0.06007	0.00514	0.0133	0.03998	44.27	6.81	0.4583	0.03994	0.1801	0.04777	2.085	1.2447	0.05255	0.025707	4.969	1.4467	131.5	4.46	5.6	1.826	1.134	0.6584	0.8664	0.3289	8.174	1.536	86
17	78390	0.655	16630	2.792	8628	1.725	-207.2	0.1697	3674	0.6131	15980	6.713	300	91.27	0.0723	0.00975	44.91	10.023	-0.02587	0.0177	76.4	39.13	0.08874	0.00791	-0.01138	0.0537	70.41	12.41	0.4558	0.12205	0.1533	0.01874	3.075	0.5655	0.0316	0.012395	5.186	0.1422	136.4	58.08	5.033	0.383	1.272	0.2261	0.782	0.1506	6.437	0.987	113
18	54670	9.024	15560	2.05	7908	1.157	-743.3	0.8099	3205	0.6937	15170	3.127	231.5	129.66	0.03185	0.00463	34.28	11.01	-0.03614	0.003496	70.87	81.6	0.08232	0.0366	-0.03758	0.05249	39.04	3.23	0.3507	0.08715	0.1394	0.04651	2.221	1.6134	0.03553	0.007444	4.237	0.8061	116.7	12.57	2.83	1.018	1.412	0.3313	0.5725	0.3813	7.224	0.937	82.7
19	72800	7.687	18120	4.513	7503	1.816	168.3	0.2477	3564	0.2996	16130	2.554	204.3	83.69	0.10298	0.07686	33.06	6.341	-0.02875	0.008939	46.65	7.08	0.06908	0.00411	-0.01955	0.01216	63.21	18.55	0.4624	0.14078	0.1552	0.00483	2.379	0.6765	0.02981	0.00559	4.496	0.6147	126.7	31.04	4.829	2.074	1.073	0.0919	0.5442	0.1011	6.278	0.687	104.5
20	76820	12.914	15900	4.635	8473	1.179	-203.2	0.4656	3740	0.0756	22260	1.142	201.1	17.52	0.0992	0.03136	39.26	11.54	-0.02791	0.006172	78.55	40.44	0.07368	0.02881	0.0171	0.05172	52.94	13.33	0.4804	0.13564	0.1728	0.03239	2.737	0.4125	0.03537	0.015401	4.684	0.3711	92.2	21.83	5.172	1.432	1.194	0.1576	0.9464	0.3521	5.923	2.569	106.7
21	67400	5.239	19390	2.743	6848	2.826	-115.7	0.4216	3319	0.5996	18890	2.868	147.7	21.48	0.08857	0.02319	32.9	7.73	-0.02766	0.00624	37.3	8.78	0.05876	0.00661	0.01558	0.0091	71.97	16.84	0.4064	0.05495	0.1484	0.03182	1.936	0.7152	0.02476	0.008151	4.422	0.9788	144.1	36.61	4.233	0.305	0.811	0.2645	0.5341	0.1835	5.824	1.617	105.9
22	86670	2.776	16550	0.824	8708	1.563	-62.8	0.2457	3384	0.8606	20010	2.403	204.4	26.68	0.09949	0.01136	36.21	12.6	-0.03019	0.006261	61.19	16.52	0.07005	0.01148	-0.01691	0.03398	80.47	16.54	0.4483	0.07788	0.1804	0.08903	2.147	0.3895	0.02428	0.007993	5.513	0.7062	93.7	15.45	8.353	3.131	0.967	0.1477	0.8869	0.222	4.731	1.646	119
23	69560	9.717	18600	1.55	8964	1.86	-34.4	0.2915	3567	0.5306	18290	4.565	195	19.08	0.06364	0.01534	37.11	7.311	-0.0386	0.000719	55.77	10.05	0.06483	0.00908	0.00429	0.01452	66.29	13.17	0.4533	0.0759	0.1586	0.04305	2.538	0.5204	0.024	0.004498	4.501	0.8042	113.8	5.61	4.088	1.004	1.528	0.7308	0.65	0.1201	6.028	0.356	103.7
24	73860	10.912	18920	2.593	7846	0.099	-2720	4.9386	3228	0.3881	16620	4.866	163.9	21.61	0.0651	0.02753	32.14	10.442	-0.03237	0.012493	48.91	16.59	0.0437	0.01055	0.01739	0.02912	63.44	17.57	0.3891	0.05597	0.1344	0.01154	2.117	0.3047	0.03628	0.011119	4.344	1.1553	99.2	13.07	4.11	1.045	1.442	0.6823	0.7113	0.1516	6.134	1.19	112.2
25	76860	5.814	22320	1.468	8989	0.562	238.7	0.3503	3192	0.0435	19200	3.5	222	24.68	0.08938	0.04068	33.22	3.665	-0.03584	0.000986	56.97	12.23	0.05043	0.0021	0.02084	0.0212	63.21	10.87	0.4431	0.07637	0.2489	0.11025	3.038	0.7143	0.04598	0.005508	4.898	0.389	153.9	23.24	5.609	3.064	5.417	7.2354	0.7203	0.1945	8.857	0.636	107.7
26	70620	9.483	20590	4.481	9296	1.895	-256.9	0.4747	4230	0.9535	20750	8.013	191.8	35.7	0.10822	0.08905	42.51	2.818	-0.02824	0.011114	49.46	14.12	0.05655	0.01466	-0.00027	0.06257	58.98	9.42	0.4642	0.08093	0.1309	0.00462	2.64	0.2868	0.02622	0.002911	5.194	0.1871	106.5	21.07	4.42	1.251	1.042	0.1118	0.7573	0.1322	5.754	0.152	104.7
27	71480	7.279	20910	0.718	9118	1.052	-246.5	0.3449	4216	0.1237	19620	6.129	216.7	15.42	0.06825	0.02213	53.65	10.518	-0.02495	0.01948	50.04	11.93	0.0561	0.00776	-0.02566	0.0318	57.12	9.79	0.4869	0.0192	0.1679	0.04235	2.39	0.515	0.02662	0.008513	5.113	0.7569	138.1	22.31	5.308	1.906	1.031	0.1768	0.7135	0.2557	5.548	0.766	101.5
28	70280	2.996	16550	3.34	7801	2.265	-189.6	0.1586	3375	0.1092	18330	2.223	175.1	35.11	0.14561	0.06647	33.33	2.841	-0.02567	0.008244	55.38	28.64	0.06761	0.00586	-0.00293	0.01004	62.06	12.82	0.4538	0.01521	0.1568	0.05579	2.579	1.2976	0.02745	0.007552	4.43	0.8112	118.9	14.03	4.645	0.661	1.105	0.2163	0.6215	0.2587	6.731	2.077	106.5
29	68310	2.509	13940	2.53	7815	2.012	269.2	0.448	4295	0.328	13550	2.577	130	32.18	0.06577	0.03929	23.44	3.504	-0.02592	0.004469	30.8	7.26	0.04643	0.00608	0.01766	0.04497	57.65	6.58	0.3323	0.04277	0.0992	0.01826	2.14	0.8801	0.02591	0.012959	3.501	0.2716	109.3	33.32	3.754	0.813	0.842	0.29	0.5325	0.0976	4.572	1.594	103.5
30	63600	7.199	21080	1.726	9057	0.676	-105.7	0.5534	2937	0.2385	14450	1.936	230.1	96.25	0.04232	0.02492	33.37	2.664	-0.0344	0.001873	53.39	12.43	0.06048	0.00477	-0.04677	0.03624	53.45	0.92	0.409	0.04668	0.1506	0.01858	2.536	1.4436	0.02738	0.007549	4.509	0.5672	123.7	11.81	4.068	1.122	1.107	0.4678	0.6232	0.2523	6.09	1.137	93.5
31	64770	4.449	16420	1.549	7005	1.126	190.5	0.53	3241	0.38	18720	1.987	181.7	21.11	0.07391	0.03262	38.04	9.673	-0.03228	0.013268	43.64	7.29	0.05412	0.00358	0.00774	0.015	50.73	8.96	0.4595	0.11716	0.1707	0.03806	2.246	0.7666	0.03313	0.006106	4.494	0.5037	116.6	11.18	3.18	0.455	0.869	0.2663	0.7182	0.1828	6.673	1.454	99.2
32	68870	6.178	17630	0.546	7806	2.379	-84.8	0.1998	3806	0.4744	15380	1.048	186.2	14.55	0.09296	0.0285	37.17	3.065	-0.01682	0.017051	35.05	13.52	0.06865	0.00765	0.00189	0.0232	60.97	3.67	0.4615	0.06348	0.1273	0.01901	1.668	0.5721	0.02849	0.006498	5.132	0.6238	156.6	22.96	4.867	0.491	0.711	0.1332	0.5835	0.0959	6.509	0.522	103.7
[truncated: 7 more columns]
